# Supplementary material for: Emotional and instrumental social support and older adults’ depressive symptoms: collaborative individual participant data meta-analysis of 11 population-based studies of aging
Source: Am J Epidemiol. 2025 Jul 10;194(10):3041–9. doi: 10.1093/aje/kwaf137 (PMC12527255; doi:10.1093/aje/kwaf137)
Supplement: Web_Material_kwaf137 [file web_material_kwaf137.zip]

Archive with 1 entries (1 files):
- AJE-00881-2024 supplementary info 20250611 updated.docx
